# Supplementary material for: Expanding the Focus of Occupational Safety and Health: Lessons from a Series of Linked Scientific Meetings
Source: Int J Environ Res Public Health. 2022 Nov 21;19(22):15381. doi: 10.3390/ijerph192215381 (PMC9690540; doi:10.3390/ijerph192215381)
Supplement: Supplementary file 1 [file ijerph-19-15381-s001.zip]

Archive with 1 entries (1 files):
- ijerph-1984796-supplementary.pdf
